# Supplementary material for: Efficiency of octenidine dihydrochloride alcohol combination compared to ethanol based skin antiseptics for preoperative skin preparation in dogs
Source: PLoS One. 2023 Nov 7;18(11):e0293211. doi: 10.1371/journal.pone.0293211 (PMC10629653; doi:10.1371/journal.pone.0293211)
Supplement: S1 Dataset — (XLSX) [file pone.0293211.s002.xlsx]

## Sheet: Sheet1
CFU/cm2 Plate	CFU/cm2 Wet dry swab	Animal Nr	Time T1-T4	Group	Staph. epidermidis	Bacillus cereus	Staph. capitis	Enterococcus hirae	Kocuria carniphila	Staph. pseudintermedius MRSA blue	Malassezia pachydermatis	Staph. hominis	Strept. canis	E. coli	Staph. pseudintermedius	Micrococcus luteus	Staph. cohnii MRSA blue	Staph. aureus	Staph. warneri	Bacillus simplex	Kocuria kristinae	Macrococcus caseolyticus	Rothia endophytica	Staph. schleiferi	Serratia liquefaciens	Bacillus mycoides	Moraxella canis	Dermacoccus sp.	Bacillus pumilus	Staph. pettenkoferi	Bacillus thuringiensis	Bacillus megaterium	Staph. cohnii	Staph. petrasii	Staph. Equorum	Bacillus niacini	Staph. Simulans	Streptomyces violaceoruber	Arthrobacter gandavensis	Corynebacterium auriscanis	Corynebacterium aurimucosum	Staph. felis	Acinetobacter iwoffii	Corynebacterium mucifaciens	Paenibacillus amylolyticus	Staph. lugdunensis	Corynebacterium tuberculostearicum	Psychrobacter sanguinis	Schimmel
12	40	1	1	c	pos	pos	neg	neg	neg	neg	neg	neg	neg	neg	neg	neg	neg	neg	neg	neg	neg	neg	neg	neg	neg	neg	neg	neg	neg	neg	neg	neg	neg	neg	neg	neg	neg	neg	neg	neg	neg	neg	neg	neg	neg	neg	neg	neg	neg
0	10	1	2	c	neg	neg	neg	neg	neg	neg	neg	neg	neg	neg	neg	neg	neg	neg	neg	neg	neg	neg	neg	neg	neg	neg	neg	neg	neg	neg	neg	neg	neg	neg	neg	neg	neg	neg	neg	neg	neg	neg	neg	neg	neg	neg	neg	neg	neg
0	10	1	3	c	neg	neg	neg	neg	neg	neg	neg	neg	neg	neg	neg	neg	neg	neg	neg	neg	neg	neg	neg	neg	neg	neg	neg	neg	neg	neg	neg	neg	neg	neg	neg	neg	neg	neg	neg	neg	neg	neg	neg	neg	neg	neg	neg	neg	neg
0	10	1	4	c	neg	neg	neg	neg	neg	neg	neg	neg	neg	neg	neg	neg	neg	neg	neg	neg	neg	neg	neg	neg	neg	neg	neg	neg	neg	neg	neg	neg	neg	neg	neg	neg	neg	neg	neg	neg	neg	neg	neg	neg	neg	neg	neg	neg	neg
12	15240	4	1	c	pos	neg	neg	neg	neg	neg	neg	pos	pos	pos	neg	neg	neg	neg	neg	neg	neg	neg	neg	neg	neg	neg	neg	neg	neg	neg	neg	neg	neg	neg	neg	neg	neg	neg	neg	neg	neg	neg	neg	neg	neg	neg	neg	neg	neg
2.16	90	4	2	c	neg	neg	pos	neg	neg	neg	neg	neg	neg	neg	pos	pos	neg	neg	neg	neg	neg	neg	neg	neg	neg	neg	neg	neg	neg	neg	neg	neg	neg	neg	neg	neg	neg	neg	neg	neg	neg	neg	neg	neg	neg	neg	neg	neg	neg
0	10	4	3	c	neg	neg	neg	neg	neg	neg	neg	neg	neg	neg	neg	neg	neg	neg	neg	neg	neg	neg	neg	neg	neg	neg	neg	neg	neg	neg	neg	neg	neg	neg	neg	neg	neg	neg	neg	neg	neg	neg	neg	neg	neg	neg	neg	neg	neg
0.16	20	4	4	c	neg	neg	neg	neg	neg	neg	neg	neg	neg	neg	neg	pos	pos	neg	neg	neg	neg	neg	neg	neg	neg	neg	neg	neg	neg	neg	neg	neg	neg	neg	neg	neg	neg	neg	neg	neg	neg	neg	neg	neg	neg	neg	neg	neg	neg
12	80	5	1	c	pos	neg	neg	neg	neg	neg	neg	pos	neg	neg	neg	pos	neg	pos	neg	neg	neg	neg	neg	neg	neg	neg	neg	neg	neg	neg	neg	neg	neg	neg	neg	neg	neg	neg	neg	neg	neg	neg	neg	neg	neg	neg	neg	neg	neg
0	10	5	2	c	neg	neg	neg	neg	neg	neg	neg	neg	neg	neg	neg	neg	neg	neg	neg	neg	neg	neg	neg	neg	neg	neg	neg	neg	neg	neg	neg	neg	neg	neg	neg	neg	neg	neg	neg	neg	neg	neg	neg	neg	neg	neg	neg	neg	neg
0.04	10	5	3	c	neg	neg	neg	neg	neg	neg	neg	neg	neg	neg	neg	neg	neg	neg	neg	neg	neg	neg	neg	neg	neg	neg	neg	neg	neg	neg	neg	neg	neg	neg	neg	neg	neg	neg	neg	neg	neg	neg	neg	neg	neg	neg	neg	neg	neg
0	20	5	4	c	neg	neg	neg	neg	neg	neg	neg	neg	neg	neg	neg	neg	neg	neg	pos	pos	neg	neg	neg	neg	neg	neg	neg	neg	neg	neg	neg	neg	neg	neg	neg	neg	neg	neg	neg	neg	neg	neg	neg	neg	neg	neg	neg	neg	neg
12	160	8	1	c	neg	neg	neg	neg	neg	neg	neg	pos	neg	neg	neg	neg	neg	neg	neg	neg	neg	neg	neg	neg	neg	pos	neg	neg	neg	neg	neg	neg	neg	neg	neg	neg	neg	neg	neg	neg	neg	neg	neg	neg	neg	neg	neg	neg	neg
0.12	10	8	2	c	neg	neg	neg	neg	neg	neg	neg	neg	neg	neg	neg	pos	neg	neg	neg	neg	neg	neg	neg	neg	neg	neg	neg	neg	neg	neg	neg	neg	neg	neg	neg	neg	neg	neg	neg	neg	neg	neg	neg	neg	neg	neg	neg	neg	neg
0	10	8	3	c	neg	neg	neg	neg	neg	neg	neg	neg	neg	neg	neg	neg	neg	neg	neg	neg	neg	neg	neg	neg	neg	neg	neg	neg	neg	neg	neg	neg	neg	neg	neg	neg	neg	neg	neg	neg	neg	neg	neg	neg	neg	neg	neg	neg	neg
0.04	10	8	4	c	neg	neg	neg	neg	neg	neg	neg	neg	neg	neg	neg	neg	neg	neg	neg	neg	neg	neg	neg	neg	neg	neg	neg	neg	neg	neg	neg	neg	neg	neg	neg	neg	neg	neg	neg	neg	neg	neg	neg	neg	neg	neg	neg	neg	neg
12	10	9	1	c	neg	neg	neg	neg	neg	neg	neg	neg	neg	neg	neg	neg	neg	neg	neg	neg	neg	neg	neg	neg	neg	neg	neg	neg	neg	neg	neg	neg	neg	neg	neg	neg	neg	neg	neg	neg	neg	neg	neg	neg	neg	neg	neg	neg	neg
0.2	10	9	2	c	neg	neg	neg	neg	neg	neg	neg	neg	neg	neg	neg	neg	neg	neg	neg	neg	neg	neg	neg	neg	neg	neg	neg	neg	neg	neg	neg	neg	neg	neg	neg	neg	neg	neg	neg	neg	neg	neg	neg	neg	neg	neg	neg	neg	neg
0	10	9	3	c	neg	neg	neg	neg	neg	neg	neg	neg	neg	neg	neg	neg	neg	neg	neg	neg	neg	neg	neg	neg	neg	neg	neg	neg	neg	neg	neg	neg	neg	neg	neg	neg	neg	neg	neg	neg	neg	neg	neg	neg	neg	neg	neg	neg	neg
0	20	9	4	c	neg	neg	pos	neg	neg	neg	neg	neg	neg	neg	neg	pos	neg	neg	neg	neg	neg	neg	neg	neg	neg	neg	neg	neg	neg	neg	neg	neg	neg	neg	neg	neg	neg	neg	neg	neg	neg	neg	neg	neg	neg	neg	neg	neg	neg
12	220	11	1	c	neg	neg	neg	neg	neg	neg	neg	neg	pos	neg	neg	neg	neg	neg	neg	neg	neg	neg	neg	neg	neg	neg	pos	pos	neg	neg	neg	neg	neg	neg	neg	neg	neg	neg	neg	neg	neg	neg	neg	neg	neg	neg	neg	neg	neg
12	10	11	2	c	neg	neg	neg	neg	neg	neg	neg	neg	neg	neg	pos	neg	neg	neg	neg	neg	neg	neg	neg	neg	neg	neg	neg	neg	neg	neg	neg	neg	neg	neg	neg	neg	neg	neg	neg	neg	neg	neg	neg	neg	neg	neg	neg	neg	neg
0	10	11	3	c	neg	neg	neg	neg	neg	neg	neg	neg	neg	neg	neg	neg	neg	neg	neg	neg	neg	neg	neg	neg	neg	neg	neg	neg	neg	neg	neg	neg	neg	neg	neg	neg	neg	neg	neg	neg	neg	neg	neg	neg	neg	neg	neg	neg	neg
0.16	10	11	4	c	neg	neg	neg	neg	neg	neg	neg	neg	neg	neg	neg	neg	neg	neg	neg	neg	neg	neg	neg	neg	neg	neg	neg	neg	neg	neg	neg	neg	neg	neg	neg	neg	neg	neg	neg	neg	neg	neg	neg	neg	neg	neg	neg	neg	neg
12	160	13	1	c	pos	neg	neg	neg	neg	neg	neg	neg	neg	neg	neg	pos	neg	neg	neg	neg	neg	neg	neg	neg	neg	neg	neg	neg	pos	neg	pos	pos	neg	neg	neg	neg	neg	neg	neg	neg	neg	neg	neg	neg	neg	neg	neg	neg	neg
2.44	10	13	2	c	neg	neg	neg	neg	neg	neg	neg	neg	neg	neg	neg	neg	neg	neg	neg	neg	neg	neg	neg	neg	neg	neg	neg	neg	neg	neg	neg	neg	neg	neg	neg	neg	neg	neg	neg	neg	neg	neg	neg	neg	neg	neg	neg	neg	neg
0.4	10	13	3	c	neg	neg	neg	neg	neg	neg	neg	neg	neg	neg	neg	pos	neg	neg	neg	neg	neg	neg	neg	neg	neg	neg	neg	neg	neg	neg	neg	neg	neg	neg	neg	neg	neg	neg	neg	neg	neg	neg	neg	neg	neg	neg	neg	neg	neg
0.4	10	13	4	c	neg	neg	neg	neg	neg	neg	neg	neg	neg	neg	neg	neg	neg	neg	neg	neg	neg	neg	neg	neg	neg	neg	neg	neg	neg	neg	neg	neg	neg	neg	neg	neg	neg	neg	neg	neg	neg	neg	neg	neg	neg	neg	neg	neg	neg
12	10	15	1	c	neg	neg	neg	neg	neg	neg	neg	neg	neg	neg	neg	neg	neg	neg	neg	neg	neg	neg	neg	neg	neg	neg	neg	neg	neg	neg	neg	neg	neg	neg	neg	neg	neg	neg	neg	neg	neg	neg	neg	neg	neg	neg	neg	neg	neg
0	10	15	2	c	neg	neg	neg	neg	neg	neg	neg	neg	neg	neg	neg	neg	neg	neg	neg	neg	neg	neg	neg	neg	neg	neg	neg	neg	neg	neg	neg	neg	neg	neg	neg	neg	neg	neg	neg	neg	neg	neg	neg	neg	neg	neg	neg	neg	neg
0	10	15	3	c	neg	neg	neg	neg	neg	neg	neg	neg	neg	neg	neg	neg	neg	neg	neg	neg	neg	neg	neg	neg	neg	neg	neg	neg	neg	neg	neg	neg	neg	neg	neg	neg	neg	neg	neg	neg	neg	neg	neg	neg	neg	neg	neg	neg	neg
0.04	10	15	4	c	neg	neg	neg	neg	neg	neg	neg	neg	neg	neg	neg	neg	neg	neg	neg	neg	neg	neg	neg	neg	neg	neg	neg	neg	neg	neg	neg	neg	neg	neg	neg	neg	neg	neg	neg	neg	neg	neg	neg	neg	neg	neg	neg	neg	neg
1.04	200	16	1	c	neg	neg	neg	neg	neg	neg	neg	neg	neg	neg	neg	neg	neg	neg	neg	neg	neg	neg	neg	neg	neg	neg	neg	neg	neg	neg	neg	neg	pos	neg	neg	neg	neg	neg	neg	neg	neg	neg	neg	neg	neg	neg	neg	neg	neg
0.16	10	16	2	c	neg	neg	neg	neg	neg	neg	neg	neg	neg	neg	neg	neg	neg	neg	neg	neg	neg	neg	neg	neg	neg	neg	neg	neg	neg	neg	neg	neg	neg	neg	neg	neg	neg	neg	neg	neg	neg	neg	neg	neg	neg	neg	neg	neg	neg
0	10	16	3	c	neg	neg	neg	neg	neg	neg	neg	neg	neg	neg	neg	neg	neg	neg	neg	neg	neg	neg	neg	neg	neg	neg	neg	neg	neg	neg	neg	neg	neg	neg	neg	neg	neg	neg	neg	neg	neg	neg	neg	neg	neg	neg	neg	neg	neg
0.16	200	16	4	c	neg	neg	pos	neg	neg	neg	neg	neg	neg	neg	neg	neg	neg	neg	neg	neg	neg	neg	neg	neg	neg	neg	neg	neg	neg	neg	neg	neg	neg	neg	neg	neg	neg	neg	neg	neg	neg	neg	neg	neg	neg	neg	neg	neg	neg
1.4	20	19	1	c	neg	neg	neg	neg	neg	neg	neg	neg	neg	neg	neg	neg	neg	neg	neg	neg	neg	neg	neg	neg	neg	neg	neg	neg	neg	neg	neg	neg	neg	neg	neg	neg	neg	neg	neg	neg	neg	neg	neg	neg	neg	neg	neg	neg	neg
0	10	19	2	c	neg	neg	neg	neg	neg	neg	neg	neg	neg	neg	neg	neg	neg	neg	neg	neg	neg	neg	neg	neg	neg	neg	neg	neg	neg	neg	neg	neg	neg	neg	neg	neg	neg	neg	neg	neg	neg	neg	neg	neg	neg	neg	neg	neg	neg
0	10	19	3	c	neg	neg	neg	neg	neg	neg	neg	neg	neg	neg	neg	neg	neg	neg	neg	neg	neg	neg	neg	neg	neg	neg	neg	neg	neg	neg	neg	neg	neg	neg	neg	neg	neg	neg	neg	neg	neg	neg	neg	neg	neg	neg	neg	neg	neg
0	10	19	4	c	neg	neg	neg	neg	neg	neg	neg	neg	neg	neg	neg	neg	neg	neg	neg	neg	neg	neg	neg	neg	neg	neg	neg	neg	neg	neg	neg	neg	neg	neg	neg	neg	neg	neg	neg	neg	neg	neg	neg	neg	neg	neg	neg	neg	neg
1.24	10	22	1	c	neg	neg	neg	neg	neg	neg	neg	neg	neg	neg	neg	neg	neg	neg	pos	neg	neg	neg	neg	neg	neg	neg	neg	neg	neg	neg	neg	neg	neg	neg	neg	neg	neg	neg	neg	neg	neg	neg	neg	neg	neg	neg	neg	neg	neg
0.2	10	22	2	c	neg	neg	neg	neg	neg	neg	neg	neg	neg	neg	neg	neg	neg	neg	neg	neg	neg	neg	neg	neg	neg	neg	neg	neg	neg	neg	neg	neg	neg	neg	pos	neg	neg	neg	neg	neg	neg	neg	neg	neg	neg	neg	neg	neg	neg
0	10	22	3	c	neg	neg	neg	neg	neg	neg	neg	neg	neg	neg	neg	neg	neg	neg	neg	neg	neg	neg	neg	neg	neg	neg	neg	neg	neg	neg	neg	neg	neg	neg	neg	neg	neg	neg	neg	neg	neg	neg	neg	neg	neg	neg	neg	neg	neg
0	10	22	4	c	neg	neg	neg	neg	neg	neg	neg	neg	neg	neg	neg	neg	neg	neg	neg	pos	neg	neg	neg	neg	neg	neg	neg	neg	neg	neg	neg	neg	neg	neg	neg	neg	neg	neg	neg	neg	neg	neg	neg	neg	neg	neg	neg	neg	neg
12	20	23	1	c	pos	neg	neg	neg	neg	neg	neg	neg	neg	neg	neg	pos	neg	neg	neg	neg	neg	neg	neg	neg	neg	neg	neg	neg	neg	neg	neg	neg	neg	neg	neg	pos	neg	neg	neg	neg	neg	neg	neg	neg	neg	neg	neg	neg	neg
0	10	23	2	c	neg	neg	neg	neg	neg	neg	neg	neg	neg	neg	neg	neg	neg	neg	neg	neg	neg	neg	neg	neg	neg	neg	neg	neg	neg	neg	neg	neg	neg	neg	neg	neg	neg	neg	neg	neg	neg	neg	neg	neg	neg	neg	neg	neg	neg
0	10	23	3	c	neg	neg	neg	neg	neg	neg	neg	neg	neg	neg	neg	neg	neg	neg	neg	neg	neg	neg	neg	neg	neg	neg	neg	neg	neg	neg	neg	neg	neg	neg	neg	neg	neg	neg	neg	neg	neg	neg	neg	neg	neg	neg	neg	neg	neg
0	10	23	4	c	neg	neg	neg	neg	neg	neg	neg	neg	neg	neg	neg	neg	neg	neg	neg	neg	neg	neg	neg	neg	neg	neg	neg	neg	neg	neg	neg	neg	neg	neg	neg	neg	neg	neg	neg	neg	neg	neg	neg	neg	neg	neg	neg	neg	neg
12	30	30	1	c	neg	neg	neg	neg	neg	neg	neg	neg	neg	neg	pos	neg	neg	neg	neg	neg	neg	neg	neg	neg	neg	neg	neg	neg	neg	neg	neg	neg	neg	neg	neg	neg	neg	neg	neg	neg	neg	neg	neg	neg	neg	neg	neg	neg	neg
1.4	10	30	2	c	neg	neg	neg	neg	neg	neg	neg	neg	neg	neg	pos	neg	neg	neg	neg	neg	neg	neg	neg	neg	neg	neg	neg	neg	neg	neg	neg	neg	neg	neg	neg	neg	neg	neg	neg	neg	neg	neg	neg	neg	neg	neg	neg	neg	neg
0	10	30	3	c	neg	neg	neg	neg	neg	neg	neg	neg	neg	neg	neg	neg	neg	neg	neg	neg	neg	neg	neg	neg	neg	neg	neg	neg	neg	neg	neg	neg	neg	neg	neg	neg	neg	neg	neg	neg	neg	neg	neg	neg	neg	neg	neg	neg	neg
0.12	10	30	4	c	neg	neg	pos	neg	neg	neg	neg	neg	neg	neg	neg	neg	neg	neg	neg	neg	neg	neg	neg	neg	neg	neg	neg	neg	neg	neg	neg	neg	neg	neg	neg	neg	neg	neg	neg	neg	neg	neg	neg	neg	neg	neg	neg	neg	neg
12	30	31	1	c	pos	neg	neg	neg	neg	neg	neg	neg	neg	neg	neg	pos	neg	neg	neg	neg	neg	neg	neg	neg	neg	neg	neg	neg	neg	neg	neg	neg	neg	neg	neg	neg	neg	neg	neg	neg	neg	neg	neg	neg	neg	neg	neg	neg	neg
0.24	10	31	2	c	neg	neg	neg	neg	neg	neg	neg	neg	neg	neg	neg	neg	neg	neg	neg	neg	neg	neg	neg	neg	neg	neg	neg	neg	neg	neg	neg	neg	neg	neg	neg	neg	neg	neg	neg	neg	neg	neg	neg	neg	neg	neg	neg	neg	neg
0	10	31	3	c	neg	neg	neg	neg	neg	neg	neg	neg	neg	neg	neg	neg	neg	neg	pos	neg	neg	neg	neg	neg	neg	neg	neg	neg	neg	neg	neg	neg	neg	neg	neg	neg	neg	neg	neg	neg	neg	neg	neg	neg	neg	neg	neg	neg	neg
0.04	10	31	4	c	neg	neg	neg	neg	neg	neg	neg	neg	neg	neg	neg	neg	neg	neg	neg	neg	neg	neg	neg	neg	neg	neg	neg	neg	neg	neg	neg	neg	neg	neg	neg	neg	neg	neg	neg	neg	neg	neg	neg	neg	neg	neg	neg	neg	neg
12	60	34	1	c	neg	neg	neg	neg	neg	neg	neg	pos	neg	neg	neg	neg	neg	neg	neg	neg	neg	neg	neg	neg	neg	neg	neg	neg	neg	neg	neg	neg	neg	neg	neg	neg	neg	neg	neg	neg	neg	pos	neg	neg	neg	neg	neg	neg	neg
0	10	34	2	c	neg	neg	neg	neg	neg	neg	neg	neg	neg	neg	neg	neg	neg	neg	neg	neg	neg	neg	neg	neg	neg	neg	neg	neg	neg	neg	neg	neg	neg	neg	neg	neg	neg	neg	neg	neg	neg	neg	neg	neg	neg	neg	neg	neg	neg
0	10	34	3	c	neg	neg	neg	neg	neg	neg	neg	neg	neg	neg	neg	neg	neg	neg	neg	neg	neg	neg	neg	neg	neg	neg	neg	neg	neg	neg	neg	neg	neg	neg	neg	neg	neg	neg	neg	neg	neg	neg	neg	neg	neg	neg	neg	neg	neg
0	20	34	4	c	pos	neg	neg	neg	neg	neg	neg	neg	neg	neg	neg	neg	neg	neg	neg	neg	neg	neg	neg	neg	neg	neg	neg	neg	neg	neg	neg	neg	neg	neg	neg	neg	neg	neg	neg	neg	neg	neg	neg	neg	neg	neg	neg	neg	neg
5	110	35	1	c	neg	neg	pos	neg	neg	neg	neg	neg	neg	neg	pos	pos	neg	neg	neg	neg	neg	neg	neg	neg	neg	neg	neg	neg	neg	neg	neg	neg	neg	neg	neg	neg	neg	neg	neg	neg	neg	neg	neg	neg	neg	neg	neg	neg	neg
2.44	50	35	2	c	neg	neg	neg	neg	neg	neg	neg	neg	neg	neg	pos	neg	neg	neg	neg	neg	neg	neg	neg	neg	neg	neg	neg	neg	neg	neg	neg	neg	neg	neg	neg	neg	neg	neg	neg	neg	neg	neg	neg	neg	neg	neg	neg	neg	neg
0	10	35	3	c	neg	neg	neg	neg	neg	neg	neg	neg	neg	neg	neg	pos	neg	neg	neg	neg	neg	neg	neg	neg	neg	neg	neg	neg	neg	neg	neg	neg	neg	neg	neg	neg	neg	neg	neg	neg	neg	neg	neg	neg	neg	neg	neg	neg	neg
0.04	10	35	4	c	neg	neg	neg	neg	neg	neg	neg	neg	neg	neg	neg	neg	neg	neg	neg	neg	neg	neg	neg	neg	neg	neg	neg	neg	neg	neg	neg	neg	neg	neg	neg	neg	neg	neg	neg	neg	neg	neg	neg	neg	neg	neg	neg	neg	neg
2.24	20	40	1	c	neg	neg	neg	neg	neg	neg	neg	neg	neg	neg	neg	pos	neg	neg	neg	neg	neg	neg	neg	neg	neg	neg	neg	neg	neg	neg	neg	neg	neg	neg	neg	neg	neg	neg	neg	neg	neg	neg	neg	neg	neg	neg	pos	neg	neg
0.08	10	40	2	c	neg	neg	neg	neg	neg	neg	neg	neg	neg	neg	neg	neg	neg	neg	neg	neg	neg	neg	neg	neg	neg	neg	neg	neg	neg	neg	neg	neg	neg	neg	neg	neg	neg	neg	neg	neg	neg	neg	neg	neg	neg	neg	neg	neg	neg
0	30	40	3	c	neg	neg	neg	neg	neg	neg	neg	neg	neg	neg	neg	neg	neg	neg	neg	neg	neg	neg	neg	neg	neg	neg	neg	neg	neg	neg	neg	neg	neg	neg	neg	neg	neg	neg	neg	neg	neg	neg	neg	neg	neg	neg	neg	neg	neg
0.04	10	40	4	c	neg	neg	neg	neg	neg	neg	neg	neg	neg	neg	neg	neg	neg	neg	neg	neg	neg	neg	neg	neg	neg	neg	neg	neg	neg	neg	neg	neg	neg	neg	neg	neg	neg	neg	neg	neg	neg	neg	neg	neg	neg	neg	neg	neg	neg
0.52	10	41	1	c	neg	neg	neg	neg	neg	neg	neg	neg	neg	neg	neg	neg	neg	neg	neg	neg	neg	neg	neg	neg	neg	neg	neg	neg	neg	neg	neg	neg	neg	neg	neg	neg	neg	neg	neg	neg	neg	neg	neg	neg	neg	neg	neg	neg	neg
0.88	30	41	2	c	neg	neg	neg	neg	neg	neg	neg	neg	neg	neg	pos	neg	neg	neg	neg	neg	neg	neg	neg	neg	neg	neg	neg	neg	neg	neg	neg	neg	neg	neg	neg	neg	neg	neg	neg	neg	neg	neg	neg	neg	neg	neg	neg	neg	neg
0	10	41	3	c	neg	neg	neg	neg	neg	neg	neg	neg	neg	neg	neg	neg	neg	neg	neg	neg	neg	neg	neg	neg	neg	neg	neg	neg	neg	neg	neg	neg	neg	neg	neg	neg	neg	neg	neg	neg	neg	neg	neg	neg	neg	neg	neg	neg	neg
0	10	41	4	c	neg	neg	neg	neg	neg	neg	neg	neg	neg	neg	neg	pos	neg	neg	neg	neg	neg	neg	neg	neg	neg	neg	neg	neg	neg	neg	neg	neg	neg	neg	neg	neg	neg	neg	neg	neg	neg	neg	neg	neg	neg	neg	neg	neg	neg
12	90	43	1	c	pos	neg	pos	neg	neg	neg	neg	neg	neg	neg	neg	neg	neg	neg	neg	neg	neg	neg	neg	neg	neg	neg	neg	neg	neg	neg	neg	neg	neg	neg	neg	neg	neg	neg	neg	neg	neg	neg	neg	neg	neg	neg	neg	neg	neg
12	10	43	2	c	neg	neg	neg	neg	neg	neg	neg	pos	neg	neg	neg	neg	neg	neg	neg	neg	neg	neg	neg	neg	neg	neg	neg	neg	neg	neg	neg	neg	neg	neg	neg	neg	neg	neg	neg	neg	neg	neg	neg	neg	neg	neg	neg	neg	neg
0.08	10	43	3	c	neg	neg	neg	neg	neg	neg	neg	neg	neg	neg	neg	neg	neg	neg	neg	neg	neg	neg	neg	neg	neg	neg	neg	neg	neg	neg	neg	neg	neg	neg	neg	neg	neg	neg	neg	neg	neg	neg	neg	neg	neg	neg	neg	neg	neg
0.04	10	43	4	c	neg	neg	neg	neg	neg	neg	neg	neg	neg	neg	neg	neg	neg	neg	neg	neg	neg	neg	neg	neg	neg	neg	neg	neg	neg	neg	neg	neg	neg	neg	neg	neg	neg	neg	neg	neg	neg	neg	neg	neg	neg	neg	neg	neg	neg
1.44	20	45	1	c	neg	neg	neg	neg	neg	neg	neg	neg	neg	neg	neg	neg	neg	neg	neg	neg	neg	neg	neg	neg	neg	neg	neg	neg	neg	neg	neg	neg	neg	neg	neg	neg	neg	neg	neg	neg	neg	neg	neg	neg	neg	neg	neg	neg	neg
0.36	150	45	2	c	neg	neg	neg	neg	neg	neg	neg	neg	neg	neg	pos	neg	neg	neg	neg	neg	neg	neg	neg	neg	neg	neg	neg	neg	neg	neg	neg	neg	neg	neg	neg	neg	neg	neg	neg	neg	neg	neg	neg	neg	neg	neg	neg	neg	neg
0.04	10	45	3	c	neg	neg	neg	neg	neg	neg	neg	neg	neg	neg	neg	neg	neg	neg	neg	neg	neg	neg	neg	neg	neg	neg	neg	neg	neg	neg	neg	neg	neg	neg	neg	neg	neg	neg	neg	neg	neg	neg	neg	neg	neg	neg	neg	neg	neg
0	10	45	4	c	neg	neg	neg	neg	neg	neg	neg	neg	neg	neg	neg	neg	neg	neg	neg	neg	neg	neg	neg	neg	neg	neg	neg	neg	neg	neg	neg	neg	neg	neg	neg	neg	neg	neg	neg	neg	neg	neg	neg	neg	neg	neg	neg	neg	neg
3.68	40	46	1	c	neg	neg	neg	neg	neg	neg	neg	neg	neg	neg	neg	neg	neg	neg	neg	neg	neg	neg	neg	neg	neg	neg	neg	neg	neg	neg	neg	neg	neg	neg	neg	neg	neg	neg	neg	neg	neg	neg	neg	neg	neg	neg	neg	neg	neg
0.56	10	46	2	c	neg	neg	neg	neg	neg	neg	neg	neg	neg	neg	neg	neg	neg	neg	neg	neg	neg	neg	neg	neg	neg	neg	neg	neg	neg	neg	neg	neg	neg	neg	neg	neg	neg	neg	neg	neg	neg	neg	neg	neg	neg	neg	neg	neg	neg
0	10	46	3	c	neg	neg	neg	neg	neg	neg	neg	neg	neg	neg	neg	neg	neg	neg	neg	neg	neg	neg	neg	neg	neg	neg	neg	neg	neg	neg	neg	neg	neg	neg	neg	neg	neg	neg	neg	neg	neg	neg	neg	neg	neg	neg	neg	neg	neg
0.04	10	46	4	c	neg	neg	neg	neg	neg	neg	neg	neg	neg	neg	neg	neg	neg	neg	neg	neg	neg	neg	neg	neg	neg	neg	neg	neg	neg	neg	neg	neg	neg	neg	neg	neg	neg	neg	neg	neg	neg	neg	neg	neg	neg	neg	neg	neg	neg
12	2600	47	1	c	neg	neg	neg	neg	neg	neg	neg	neg	neg	neg	neg	neg	neg	neg	neg	neg	neg	neg	neg	neg	neg	neg	neg	neg	neg	neg	neg	neg	neg	neg	neg	neg	neg	neg	neg	neg	neg	neg	neg	neg	neg	neg	neg	neg	neg
1.76	10	47	2	c	neg	neg	neg	neg	neg	neg	neg	neg	neg	neg	neg	neg	neg	neg	neg	neg	neg	neg	neg	neg	neg	neg	neg	neg	neg	neg	neg	neg	neg	neg	neg	neg	neg	neg	neg	neg	neg	neg	neg	neg	neg	neg	neg	neg	neg
0	10	47	3	c	neg	neg	neg	neg	neg	neg	neg	neg	neg	neg	neg	neg	neg	neg	neg	neg	neg	neg	neg	neg	neg	neg	neg	neg	neg	neg	neg	neg	neg	neg	neg	neg	neg	neg	neg	neg	neg	neg	neg	neg	neg	neg	neg	neg	neg
0.04	10	47	4	c	neg	neg	neg	neg	neg	neg	neg	neg	neg	neg	pos	neg	neg	neg	neg	neg	neg	neg	neg	neg	neg	neg	neg	neg	neg	neg	neg	neg	neg	neg	neg	neg	neg	neg	neg	neg	neg	neg	neg	neg	neg	neg	neg	neg	neg
12	4000	48	1	c	neg	neg	neg	neg	neg	neg	neg	neg	neg	neg	neg	neg	neg	neg	neg	neg	neg	neg	neg	neg	neg	neg	neg	neg	neg	neg	neg	neg	neg	neg	neg	neg	neg	neg	neg	neg	neg	neg	neg	neg	neg	neg	neg	neg	neg
3.08	10	48	2	c	neg	neg	neg	neg	neg	neg	neg	neg	neg	neg	neg	neg	neg	neg	neg	neg	neg	neg	neg	neg	neg	neg	neg	neg	neg	neg	neg	neg	neg	neg	neg	neg	neg	neg	neg	neg	neg	neg	neg	neg	neg	neg	neg	neg	neg
0	10	48	3	c	neg	neg	neg	neg	neg	neg	neg	neg	neg	neg	neg	neg	neg	neg	neg	neg	neg	neg	neg	neg	neg	neg	neg	neg	neg	neg	neg	neg	neg	neg	neg	neg	neg	neg	neg	neg	neg	neg	neg	neg	neg	neg	neg	neg	neg
0.08	10	48	4	c	neg	neg	neg	neg	neg	neg	neg	neg	neg	neg	neg	pos	neg	neg	neg	neg	neg	neg	neg	neg	neg	neg	neg	neg	neg	neg	neg	neg	neg	neg	neg	neg	neg	neg	neg	neg	neg	neg	neg	neg	neg	neg	neg	neg	neg
3.76	10	49	1	c	neg	neg	neg	neg	neg	neg	neg	neg	neg	neg	neg	neg	neg	neg	neg	neg	neg	neg	neg	neg	neg	neg	neg	neg	neg	neg	neg	neg	neg	neg	neg	neg	neg	neg	neg	neg	neg	neg	neg	neg	neg	neg	neg	neg	neg
0.28	10	49	2	c	neg	neg	neg	neg	neg	neg	neg	neg	neg	neg	neg	neg	neg	neg	neg	neg	neg	neg	neg	neg	neg	neg	neg	neg	neg	neg	neg	neg	neg	neg	neg	neg	neg	neg	neg	neg	neg	neg	neg	neg	neg	neg	neg	neg	neg
0	10	49	3	c	neg	neg	neg	neg	neg	neg	neg	neg	neg	neg	neg	neg	neg	neg	neg	neg	neg	neg	neg	neg	neg	neg	neg	neg	neg	neg	neg	neg	neg	neg	neg	neg	neg	neg	neg	neg	neg	neg	neg	neg	neg	neg	neg	neg	neg
0.04	10	49	4	c	neg	neg	neg	neg	neg	neg	neg	neg	neg	neg	neg	neg	neg	neg	neg	neg	neg	neg	neg	neg	neg	neg	neg	neg	neg	neg	neg	neg	neg	neg	neg	neg	neg	neg	neg	neg	neg	neg	neg	neg	neg	neg	neg	neg	neg
1.28	10	51	1	c	neg	neg	neg	neg	neg	neg	neg	neg	neg	neg	neg	neg	neg	neg	neg	neg	neg	neg	neg	neg	neg	neg	neg	neg	neg	neg	neg	neg	neg	neg	neg	neg	neg	neg	neg	neg	neg	neg	neg	neg	neg	neg	neg	neg	neg
0	40	51	2	c	neg	neg	neg	neg	neg	neg	neg	neg	neg	neg	neg	pos	neg	neg	neg	neg	neg	neg	neg	neg	neg	neg	neg	neg	neg	neg	neg	neg	neg	neg	neg	neg	neg	neg	neg	neg	neg	neg	neg	neg	neg	neg	neg	neg	neg
0	10	51	3	c	neg	neg	neg	neg	neg	neg	neg	neg	neg	neg	neg	neg	neg	neg	neg	neg	neg	neg	neg	neg	neg	neg	neg	neg	neg	neg	neg	neg	neg	neg	neg	neg	neg	neg	neg	neg	neg	neg	neg	neg	neg	neg	neg	neg	neg
0	10	51	4	c	neg	neg	neg	neg	neg	neg	neg	neg	neg	neg	neg	pos	neg	neg	neg	neg	neg	neg	neg	neg	neg	neg	neg	neg	neg	neg	neg	neg	neg	neg	neg	neg	neg	neg	neg	neg	neg	neg	neg	neg	neg	neg	neg	neg	neg
12	450	52	1	c	neg	neg	neg	neg	neg	neg	neg	neg	neg	neg	pos	neg	neg	neg	neg	neg	neg	neg	neg	neg	neg	neg	neg	neg	neg	neg	neg	pos	neg	neg	neg	neg	neg	neg	neg	neg	neg	neg	neg	neg	neg	neg	neg	neg	neg
12	10	52	2	c	neg	neg	neg	neg	neg	neg	neg	neg	neg	neg	neg	neg	neg	neg	neg	neg	neg	neg	neg	neg	neg	neg	neg	neg	neg	neg	neg	neg	neg	neg	neg	neg	neg	neg	neg	neg	neg	neg	neg	neg	neg	neg	neg	neg	neg
0.16	10	52	3	c	neg	neg	neg	neg	neg	neg	neg	neg	neg	neg	neg	pos	neg	neg	neg	neg	neg	neg	neg	neg	neg	neg	neg	neg	neg	neg	neg	neg	neg	neg	neg	neg	neg	neg	neg	neg	neg	neg	neg	neg	neg	neg	neg	neg	neg
0.04	10	52	4	c	neg	neg	neg	neg	neg	neg	neg	neg	neg	neg	neg	neg	neg	neg	neg	neg	neg	neg	neg	neg	neg	neg	neg	neg	neg	neg	neg	neg	neg	neg	neg	neg	neg	neg	neg	neg	neg	neg	neg	neg	neg	neg	neg	neg	neg
12	11	54	1	c	pos	neg	neg	neg	neg	neg	neg	neg	neg	neg	neg	neg	neg	neg	neg	pos	neg	neg	neg	neg	neg	pos	neg	neg	neg	neg	neg	pos	neg	neg	neg	neg	neg	neg	neg	neg	neg	neg	neg	neg	neg	neg	neg	neg	neg
0.44	10	54	2	c	neg	neg	neg	neg	neg	neg	neg	neg	neg	neg	neg	neg	neg	neg	neg	neg	neg	neg	neg	neg	neg	neg	neg	neg	neg	neg	neg	neg	neg	neg	neg	neg	neg	neg	neg	neg	neg	neg	neg	neg	neg	neg	neg	neg	neg
0.08	10	54	3	c	neg	neg	neg	neg	neg	neg	neg	neg	neg	neg	neg	neg	neg	neg	neg	neg	neg	neg	neg	neg	neg	neg	neg	neg	neg	neg	neg	neg	neg	neg	neg	neg	neg	neg	neg	neg	neg	neg	neg	neg	neg	neg	neg	neg	neg
0.28	10	54	4	c	neg	neg	neg	neg	neg	neg	neg	neg	neg	neg	neg	neg	neg	neg	neg	neg	neg	neg	neg	neg	neg	neg	neg	neg	neg	neg	neg	neg	neg	neg	neg	neg	neg	neg	neg	neg	neg	neg	neg	neg	neg	neg	neg	neg	neg
12	90	55	1	c	neg	neg	neg	neg	neg	neg	neg	neg	neg	neg	neg	neg	neg	neg	pos	neg	neg	neg	neg	neg	neg	neg	neg	neg	neg	neg	neg	neg	neg	neg	neg	neg	neg	neg	neg	neg	neg	neg	neg	neg	neg	neg	neg	pos	neg
0.28	10	55	2	c	neg	neg	neg	neg	neg	neg	neg	neg	neg	neg	neg	neg	neg	neg	neg	neg	neg	neg	neg	neg	neg	neg	neg	neg	neg	neg	neg	neg	neg	neg	neg	neg	neg	neg	neg	neg	neg	neg	neg	neg	neg	neg	neg	neg	neg
0	10	55	3	c	neg	neg	neg	neg	neg	neg	neg	neg	neg	neg	neg	neg	neg	neg	neg	neg	neg	neg	neg	neg	neg	neg	neg	neg	neg	neg	neg	neg	neg	neg	neg	neg	neg	neg	neg	neg	neg	neg	neg	neg	neg	neg	neg	neg	neg
0	10	55	4	c	neg	neg	neg	neg	neg	neg	neg	neg	neg	neg	neg	neg	neg	neg	neg	neg	neg	neg	neg	neg	neg	neg	neg	neg	neg	neg	neg	neg	neg	neg	neg	neg	neg	neg	neg	neg	neg	neg	neg	neg	neg	neg	neg	neg	neg
7.04	60	56	1	c	neg	neg	neg	neg	neg	neg	neg	neg	neg	neg	pos	pos	neg	neg	neg	neg	neg	neg	neg	neg	neg	neg	neg	neg	neg	neg	neg	neg	neg	neg	neg	neg	neg	neg	neg	neg	neg	neg	neg	neg	neg	neg	neg	neg	neg
2.72	26	56	2	c	neg	neg	neg	neg	neg	neg	neg	neg	pos	neg	pos	neg	neg	neg	neg	neg	neg	neg	neg	neg	neg	neg	neg	neg	neg	neg	neg	neg	neg	neg	neg	neg	neg	neg	neg	neg	neg	neg	neg	neg	neg	neg	neg	neg	neg
0	10	56	3	c	neg	neg	neg	neg	neg	neg	neg	neg	neg	neg	neg	neg	neg	neg	neg	neg	neg	neg	neg	neg	neg	neg	neg	neg	neg	neg	neg	neg	neg	neg	neg	neg	neg	neg	neg	neg	neg	neg	neg	neg	neg	neg	neg	neg	neg
0.04	10	56	4	c	neg	neg	neg	neg	neg	neg	neg	neg	neg	neg	neg	neg	neg	neg	neg	neg	neg	neg	neg	neg	neg	neg	neg	neg	neg	neg	neg	neg	neg	neg	neg	neg	neg	neg	neg	neg	neg	neg	neg	neg	neg	neg	neg	neg	neg
12	100	60	1	c	neg	neg	neg	neg	neg	neg	neg	neg	neg	neg	neg	neg	neg	neg	neg	neg	neg	neg	neg	neg	neg	neg	neg	neg	neg	neg	neg	neg	neg	neg	neg	neg	neg	neg	neg	neg	neg	neg	neg	neg	neg	neg	neg	neg	neg
0.16	10	60	2	c	neg	neg	neg	neg	neg	neg	neg	neg	neg	neg	neg	neg	neg	neg	neg	neg	neg	neg	neg	neg	neg	neg	neg	neg	neg	neg	neg	neg	neg	neg	neg	neg	neg	neg	neg	neg	neg	neg	neg	neg	neg	neg	neg	neg	neg
0.04	10	60	3	c	neg	neg	neg	neg	neg	neg	neg	neg	neg	neg	neg	neg	neg	neg	neg	neg	neg	neg	neg	neg	neg	neg	neg	neg	neg	neg	neg	neg	neg	neg	neg	neg	neg	neg	neg	neg	neg	neg	neg	neg	neg	neg	neg	neg	neg
0	10	60	4	c	neg	neg	neg	neg	neg	neg	neg	neg	neg	neg	neg	neg	neg	neg	neg	neg	neg	neg	neg	neg	neg	neg	neg	neg	neg	neg	neg	neg	neg	neg	neg	neg	neg	neg	neg	neg	neg	neg	neg	neg	neg	neg	neg	neg	neg
12	90	61	1	c	neg	neg	neg	neg	neg	neg	neg	neg	neg	neg	pos	neg	neg	neg	neg	neg	neg	neg	neg	neg	neg	neg	neg	neg	neg	neg	neg	neg	neg	neg	neg	neg	neg	neg	neg	neg	neg	neg	neg	neg	neg	neg	neg	neg	neg
1.68	240	61	2	c	neg	neg	neg	neg	neg	neg	neg	neg	neg	neg	neg	neg	neg	neg	neg	neg	neg	neg	neg	neg	neg	neg	neg	neg	neg	neg	neg	neg	neg	neg	neg	neg	neg	neg	neg	neg	neg	neg	neg	neg	neg	neg	neg	neg	neg
0	10	61	3	c	neg	neg	neg	neg	neg	neg	neg	neg	neg	neg	neg	neg	neg	neg	neg	neg	neg	neg	neg	neg	neg	neg	neg	neg	neg	neg	neg	neg	neg	neg	neg	neg	neg	neg	neg	neg	neg	neg	neg	neg	neg	neg	neg	neg	neg
0.44	10	61	4	c	neg	neg	neg	neg	neg	neg	neg	neg	neg	neg	neg	neg	neg	neg	neg	neg	neg	neg	neg	neg	neg	neg	neg	neg	neg	neg	neg	neg	neg	neg	neg	neg	neg	neg	neg	neg	neg	neg	neg	neg	neg	neg	neg	neg	neg
[truncated: 13 more columns]
